# Supplementary material for: iCSDB: an integrated database of CRISPR screens
Source: Nucleic Acids Res. 2020 Nov 2;49(D1):D956–61. doi: 10.1093/nar/gkaa989 (PMC7779034; doi:10.1093/nar/gkaa989)
Supplement: gkaa989_Supplemental_Files [file gkaa989_supplemental_files.zip]

Archive with 3 entries (3 files):
- Figure S1r.png
- Figure S2r.png
- Supplementary material legends.docx
